# Supplementary material for: The therapeutic potential of angiotensin-converting enzyme inhibitor enalapril to ameliorate muscle atrophy in a murine model
Source: EXCLI J. 2024 Apr 25;23:600–11. doi: 10.17179/excli2023-6822 (PMC11180954; doi:10.17179/excli2023-6822)
Supplement: Supplementary data [file EXCLI-23-600-s-001.xlsx]

## Sheet: Muscles weight atrophy phase
Muscles weight in the atrophy phase
	Group	Gasterocnemiusweight	Soleusweight	GSmusclesweight	GasterocnemiusperBW	SoleusperBW	GSperBW
	1	126	17	143	4.86	0.75	5.34
	1	119	20	139	4.28	0.71	5.02
	1	140	17	157	4.52	0.69	4.93
	1	142	15	157	5.08	0.56	5.65
	1	116	19	135	4.15	0.68	4.83
	1	128	17	145	4.42	0.61	5.03
	2	67	14	81	3.22	0.6	3.81
	2	89	17	106	3.43	0.66	4.12
	2	93	14	107	3.33	0.51	4.13
	2	101	16	117	3.5	0.84	4.35
	2	106	15	121	3.3	0.63	4.21
	2	95	15	110	3.82	0.71	4.51
	3	118	16	134	3.3	0.84	4.15
	3	102	18	120	3.56	0.77	4.32
	3	98	21	119	3.39	0.65	4.05
	3	102	16	118	3.44	0.82	4.28
	3	133	21	154	4.75	0.77	5.52
	3	106	17	123	3.92	0.65	4.58

## Sheet: Muscles weight recovery phase
Muscles weight in the recovery phase
	Group	Gasterocnemiusweight	Soleusweight	GSmusclesweight	GasterocnemiusperBW	SoleusperBW	GSperBW
	1	130	19	149	4.9	0.76	5.66
	1	127	22	149	4.3	0.71	5.01
	1	145	18	163	4.54	0.7	5.24
	1	145	17	162	5.08	0.55	5.63
	1	122	21	143	4.15	0.68	4.83
	1	136	19	155	4.42	0.61	5.03
	2	77	17	94	3.23	0.6	3.83
	2	93	19	112	3.44	0.66	4.1
	2	96	17	113	3.33	0.51	3.84
	2	105	18	123	3.51	0.83	4.34
	2	109	17	126	3.31	0.62	3.93
	2	98	17	115	3.82	0.71	4.53
	3	120	18	138	3.32	0.84	4.16
	3	105	20	125	3.56	0.77	4.33
	3	102	23	125	3.38	0.64	4.02
	3	105	18	123	3.44	0.83	4.27
	3	135	22	157	4.7	0.77	5.47
	3	108	18	126	3.93	0.65	4.58

## Sheet: Limb strength
Limb strength
	Group	Fourlimbstrength	fourlimbstrengthperbodyweight	sevendayimmobilization
	1	8.02	23.93	20.49
	1	-16.09	-22.73	-16.09
	1	23.76	16.55	27.75
	1	-7.23	-17.93	-0.6
	1	-5.02	13.71	5.15
	1	5.24	0	5.24
	1	1.04	6.68	4.53
	2	-9.84	-16.23	-18.42
	2	-34.15	-23.95	-26.55
	2	-36.39	-21.28	-36.39
	2	-37.77	-36.62	-35.77
	2	-51.03	-52.22	-47.53
	2	-31.34	-16.1	-23.99
	2	-36.83	-27.66	-36.83
	2	-32.82	-36.34	-30.5
	2	-19.23	-19.46	-17.01
	3	-31.63	-34.16	-22.13
	3	-21	30	-21
	3	-21.21	-29.38	-18.4
	3	-15.31	-23.55	-12.29
	3	-17.99	-17.99	-17.99

## Sheet: Cross-sectional area_CSA
Cross-sectional area (CSA)
	Group	CSA
	1	2780
	1	2564
	1	2133
	1	2450
	1	2489
	1	2465
	2	950
	2	1201
	2	685
	2	965
	2	759
	2	1002
	3	2236
	3	2001
	3	2103
	3	1802
	3	1809
	3	1798

## Sheet: MDA in tissue atrophy phase
MDA tissue levels in the atrophy phase
	Group	MDA
	1	3.35
	1	4.35
	1	3.9
	1	3.7
	1	3.5
	1	3.2
	2	6.7
	2	6.3
	2	5.5
	2	3.84
	2	6.41
	2	6.3
	3	4.35
	3	4.4
	3	4.8
	3	4.03
	3	3.32
	3	3.52

## Sheet: MDA in tissue recovery phase
MDA tissue levels in the recovery phase
	Group	MDA
	1	5.6
	1	4.4
	1	3.9
	1	4
	1	3.5
	1	4.2
	2	6.7
	2	6.3
	2	5.6
	2	5.9
	2	6.5
	2	6.49
	3	4.5
	3	5.42
	3	4.83
	3	3.13
	3	3.65
	3	3.6

## Sheet: MDA in serum atrophy phase
MDA serum levels in the atrophy phase
	Group	MDA
	1	2.49
	1	1.48
	1	1.93
	1	2.36
	1	1.93
	1	2.5
	2	3.3
	2	7.2
	2	5.65
	2	2.24
	2	3.65
	2	7.75
	3	1.23
	3	5
	3	2.5
	3	3.2
	3	2.53
	3	3.5

## Sheet: MDA in serum recovery phase
MDA serum levels in the recovery phase
	Group	MDA
	1	2.53
	1	1.47
	1	2.48
	1	2.36
	1	1.9
	1	1.9
	2	2.73
	2	2.19
	2	2.14
	2	2.45
	2	2.15
	2	2.6
	3	6.3
	3	5.4
	3	2.12
	3	1.39
	3	4.9
	3	4.8

## Sheet: Nitrite atrophy phase
Nitrite concentration in the atrophy phase
	Group	Nitrite
	1	94
	1	45
	1	56
	1	82
	1	58
	1	86
	2	69
	2	63.06
	2	70.72
	2	97.51
	2	63.06
	2	91.77
	3	95
	3	51.58
	3	89.85
	3	76.46
	3	89
	3	91.77

## Sheet: Nitrite recovery phase
Nitrite concentration in the recovery phase
	Group	Nitrite
	1	65
	1	44
	1	54
	1	55
	1	57
	1	63.8
	2	89.78
	2	75.64
	2	73.2
	2	97.51
	2	78
	2	92
	3	49
	3	50.2
	3	63.49
	3	75.9
	3	53.58
	3	73.32

[truncated: 2 more sheets: Troponin atrophy phase, Troponin recovery phase]
